# Supplementary material for: Genetic Homogeneity of Francisella tularensis subsp. mediasiatica Strains in Kazakhstan
Source: Pathogens. 2024 Jul 12;13(7):581. doi: 10.3390/pathogens13070581 (PMC11279412; doi:10.3390/pathogens13070581)
Supplement: Supplementary file 1 [file pathogens-13-00581-s001.zip]

Archive with 3 entries (3 files):
- Figure S1.pdf
- Table S1_SRR_corect_hol-14-SRR.xlsx
- Table S2.xlsx
