# Supplementary material for: Genetic Homogeneity of Francisella tularensis subsp. mediasiatica Strains in Kazakhstan
Source: Pathogens. 2024 Jul 12;13(7):581. doi: 10.3390/pathogens13070581 (PMC11279412; doi:10.3390/pathogens13070581)
Supplement: Supplementary file 1 [file pathogens-13-00581-s001.zip › Table S1_SRR_corect_hol-14-SRR.xlsx]

## Sheet: Table_S1
SRR number	Strain	alias	Region	District	Village	Latitude	Longitude	Isolation source of pathogen	Strain isolation date	Number of reads	Coverage	Number of contigs > 300 bp	Genome size	Minimum contig length (bp)	Maximum contig length (bp)	N50 (bp)*	N75 (bp)*	N90 (bp)*	Ft-M02	Ft-M03	Ft-M04	Ft-M05	Ft-M06	Ft-M10	Ft-M20A	Ft-M20B	Ft-M22	Ft-M23	Ft-M24
SRR29157988	Ftm_S1	F-tul-med-1	Jambyl	Moiynkum	Kumozek	44.449405	72.366149	Dermacentor spp.	1969	824510	130	76	1792066	482	112769	35037	21243	13883	2	33	3	11	3	2	6	3	14	1	1
SRR29157987	Ftm_S10	F-tul-med-10	Jambyl	Moiynkum	Moiynkum	44.286366	72.996984	Dermacentor spp.	1969	562204	89	76	1792162	482	112769	35045	21243	13911	2	35	3	11	3	2	6	3	11	1	1
SRR29157976	Ftm_S11	F-tul-med-11	Jambyl	No data	No data	No data	No data	No data	1982	1489496	223	76	1792117	482	112765	35037	21243	13914	2	23	3	4	3	2	6	3	9	1	1
SRR29157968	Ftm_S13	F-tul-med-13	Jambyl	No data	No data	No data	No data	Tick	1984	1289642	201	76	1792266	544	112769	35037	21243	13911	2	22	3	12	3	2	6	3	12	1	1
SRR29157967	Ftm_S14	F-tul-med-14	Jambyl	Moiynkum	Kumozek	44.449405	72.366149	Tick	1982	1452662	213	74	1790503	482	112765	35406	21446	13911	2	21	3	4	3	2	6	3	12	1	1
SRR29157966	Ftm_S15	F-tul-med-15	Jambyl	No data	No data	No data	No data	Tick	1984	1480886	210	75	1791635	626	112769	35037	21243	13911	2	31	3	14	3	2	6	3	13	1	1
SRR29157965	Ftm_S16	F-tul-med-16	Jambyl	No data	No data	No data	No data	No data	1982	1011008	160	75	1792056	482	112769	35037	21243	13883	2	30	3	10	3	2	6	3	11	1	1
SRR29157964	Ftm_S17	F-tul-med-17	Jambyl	No data	No data	No data	No data	No data	1982	759054	120	76	1792030	482	112765	35037	21243	13911	2	21	3	4	3	2	6	3	12	1	1
SRR29157963	Ftm_S18	F-tul-med-18	Jambyl	Moiynkum	Kumozek	44.449405	72.366149	Tick	2004	1406076	220	75	1792153	346	112769	35037	21243	13883	2	36	3	12	3	2	6	3	10	1	1
SRR29157962	Ftm_S19	F-tul-med-19	Jambyl	Moiynkum	Ulanbel	44.828451	71.141024	Tick	2004	1422908	213	76	1792040	482	112769	35037	21243	13883	2	40	3	10	3	2	6	3	9	1	1
SRR29157986	Ftm_S2	F-tul-med-2	Almaty	Balkhash	Kokushbay	45.029360	75.480425	Meriones unguiculatus	1965	1383830	216	77	1791367	482	112771	35325	21446	13275	2	12	3	5	2	2	6	3	11	1	1
SRR29157985	Ftm_S20	F-tul-med-20	Jambyl	No data	No data	No data	No data	No data	1982	982514	156	78	1791957	242	112765	33608	20155	13911	2	21	3	4	3	2	6	3	12	1	1
SRR29157984	Ftm_S21	F-tul-med-21	Jambyl	No data	No data	No data	No data	Dermacentor spp.	1974	1215416	192	76	1792128	482	112769	35037	21243	13911	2	31	3	11	3	2	6	3	18	1	1
SRR29157983	Ftm_S22	F-tul-med-22	Jambyl	No data	No data	No data	No data	Rhombomys opimus	1985	1380620	210	75	1792080	482	112769	35037	21243	13883	2	31	3	11	3	2	6	3	12	1	1
SRR29157982	Ftm_S23	F-tul-med-23	Jambyl	No data	No data	No data	No data	Tick	1969	1446448	226	76	1792133	482	112769	35037	21243	13911	2	27	3	11	3	2	6	3	12	1	1
SRR29157981	Ftm_S24	F-tul-med-24	Jambyl	Moiynkum	Karaboget	44.555401	72.263861	Dermacentor spp.	1974	1458212	218	74	1792179	544	112769	35037	21243	13911	2	31	3	11	3	2	6	3	18	1	1
SRR29157980	Ftm_S25	F-tul-med-25	Jambyl	Moiynkum	Karaboget	44.555401	72.263861	Dermacentor spp.	1973	944402	149	75	1792134	482	112769	35037	21446	13275	2	32	3	10	3	2	6	3	12	1	1
SRR29157979	Ftm_S26	F-tul-med-26	Jambyl	Moiynkum	Kumozek	44.449405	72.366149	Dermacentor spp.	1974	1353590	208	77	1792000	544	112769	35037	19690	13275	2	31	3	11	3	2	6	3	18	1	1
SRR29157978	Ftm_S27	F-tul-med-27	Jambyl	No data	No data	No data	No data	No data	1973	1168772	185	76	1792090	544	112769	35037	21243	13883	2	32	3	10	3	2	6	3	12	1	1
SRR29157977	Ftm_S28	F-tul-med-28	Jambyl	Moiynkum	Karaboget	44.555401	72.263861	Dermacentor spp.	1974	1520148	235	77	1792116	482	112769	33607	20155	13911	2	31	3	11	3	2	6	3	18	1	1
SRR29157975	Ftm_S29	F-tul-med-29	Jambyl	Moiynkum	Kumozek	44.449405	72.366149	Tick	1982	1280462	203	75	1792368	544	112765	35037	21446	13275	2	21	3	4	3	2	6	3	12	1	1
SRR29157974	Ftm_S3	F-tul-med-3	Almaty	Balkhash	Kokushbay	45.029360	75.480425	Mus musculus	1965	1393722	218	74	1791777	482	112771	35371	21446	13911	2	17	3	5	2	2	6	3	13	1	1
SRR29157973	Ftm_S31	F-tul-med-31	Jambyl	No data	No data	No data	No data	Dermacentor spp.	1965	879912	139	76	1792065	482	112769	35045	21243	13883	2	33	3	10	3	2	6	3	11	1	1
SRR29157972	Ftm_S5	F-tul-med-5	Almaty	Balkhash	Jeltorangy	45.066497	75.358606	Lepus tolai	1965	846506	134	75	1792203	482	112769	35037	21244	13883	2	32	3	10	3	2	8	3	11	1	1
SRR29157971	Ftm_S6	F-tul-med-6	Jambyl	Moiynkum	Karaboget	44.555401	72.263861	Dermacentor spp.	1969	1032266	163	76	1792201	482	112769	35045	21243	13886	2	33	3	11	3	2	6	3	14	1	1
SRR29157970	Ftm_S8	F-tul-med-8	Jambyl	Moiynkum	Karaboget	44.555401	72.263861	Tick	1969	478014	72	76	1792174	482	112769	35037	21243	13911	2	27	3	11	3	2	6	3	12	1	1
SRR29157969	Ftm_S9	F-tul-med-9	Jambyl	Moiynkum	Moiynkum	44.286366	72.996984	Dermacentor spp.	1969	935500	148	76	1792123	482	112769	35037	21243	13911	2	25	3	13	3	2	6	3	10	1	1
SRR29374495	Ftm_S140	F-tul-hol-14	Jambyl	Moiynkum	Kumozek	44.4494	72.3661	No data	No data	942598	149	76	1791308	482	112765	31234	16865	11764	2	21	3	4	3	2	6	3	12	1	1
* Nx (x=50, 75 or 90) is the length of the contig such that this and longer contigs cover at least x% of the assembly
