# Supplementary material for: Genetic Homogeneity of Francisella tularensis subsp. mediasiatica Strains in Kazakhstan
Source: Pathogens. 2024 Jul 12;13(7):581. doi: 10.3390/pathogens13070581 (PMC11279412; doi:10.3390/pathogens13070581)
Supplement: Supplementary file 1 [file pathogens-13-00581-s001.zip › Table S2.xlsx]

## Sheet: Table S2
Accession	Strain	Key_internal_lab_code	Year	Country	Geographic origin	Sub-specie	Sublineage	Host
SRR21146810	117	F-tul-117	1960	Kazakhstan	Kazakhstan	mediasiatica M.I_2	M.I	Hyalomma sp.
GCA_030505515	120	F-tul-120nanopore	1968	Kazakhstan	Kazakhstan	mediasiatica M.I_1	M.I	Homo sapiens
GCA_030505475	B-7176 (A-678)	F-tul-A-678nanopore	2011	Russia	Russia: Altai Republic, Pervomayskoye district, Pokrovka village	mediasiatica M.II	M.II	Ixodes persulcatus
SRR21142670	F-tul-A116	F-tul-A116	2014	Russia	Altai Territory, Altaiskiy district,	mediasiatica M.II	M.II	Dermacentor silvarum
SRR21142669	F-tul-A137	F-tul-A137	2014	Russia	Altai Republic, Choysky district, near village Paspaul	mediasiatica M.II	M.II	Haemaphysalis concinna
SRR21142668	F-tul-A139	F-tul-A139	2014	Russia	Altai Republic, Choysky district, near Ashpanak	mediasiatica M.II	M.II	Haemaphysalis concinna
SRR21142667	F-tul-A142	F-tul-A142	2014	Russia	Altai Republic, Choysky district, near river Uba	mediasiatica M.II	M.II	Haemaphysalis concinna
SRR21142666	F-tul-A174	F-tul-A174	2014	Russia	Altai Republic, Choysky district, near river Uba	mediasiatica M.II	M.II	Haemaphysalis concinna
SRR21146815	F-tul-A178	F-tul-A178	2014	Russia	Altai Republic, Choysky district, near village Karakokshu	mediasiatica M.II	M.II	Dermacentor silvarum
SRR21138384	F-tul-A188	F-tul-A188	2013	Russia	Altai Republic, Choysky district, natural landmark Ashpanak	mediasiatica M.II	M.II	Haemaphysalis concinna
SRR21146812	F-tul-A196	F-tul-A196	2015	Russia	Altai Republic, Choysky district, near village Paspaul	mediasiatica M.II	M.II	Haemaphysalis concinna
SRR21146814	F-tul-A77	F-tul-A77	2015	Russia	Altai Republic, Mayminsky district, near the Bakala brook	mediasiatica M.II	M.II	Haemaphysalis concinna
SRR21138383	F-tul-A82	F-tul-A82	2014	Russia	Altai Republic, Choysky district, near river Uba	mediasiatica M.II	M.II	Dermacentor silvarum
SRR21138382	F-tul-A84	F-tul-A84	2014	Russia	Altai Territory, Sovietskiy district, near village Kolovo	mediasiatica M.II	M.II	Dermacentor silvarum
SRR21146813	F-tul-A87	F-tul-A87	2015	Russia	Altai Republic, Mayminsky district	mediasiatica M.II	M.II	Haemaphysalis concinna
SRR21138385	F-tul-A99	F-tul-A99	2013	Russia	Altai Republic, Mayminsky district, near village Akeksandrovka	mediasiatica M.II	M.II	Haemaphysalis concinna
SRR21138381	F-tul-K334	F-tul-K334	2021	Russia	Krasnoyarsk region, Karatuzsky District	mediasiatica M.II	M.II	Ixodes persulcatus or Haemaphysalis concinna
GCA_030505555	60(B)57	F-tul_P60nanopore	1960	Uzbekistan	Republic of Karakalpakstan (Uzbekistan), Chimbay district	mediasiatica M.III	M.III	Hyalomma sp.
GCA_000018925	FSC147	GCA_000018925	1965	Kazakhstan	Kazakhstan:Almaty	mediasiatica M.I_3	M.I	Meriones meridianus
GCA_004214305	B-7177(A-823)	GCA_004214305	2011	Russia	Russia: Altai Territory, Shelabolikha district, Molokovo village	mediasiatica M.II	M.II	Clethrionomys rutilus
GCA_004296555	B-7175(A-554)	GCA_004296555	2011	Russia	Russia: Altai Territory, Eltsovka district, Martynovo village	mediasiatica M.II	M.II	Haemaphysalis concinna
GCA_016604655	FSC149	GCA_016604655		Central Asia, former USSR	Central Asia, former USSR	mediasiatica M.I_3	M.I
GCA_016604985	FSC122	GCA_016604985	1965			mediasiatica M.I_3	M.I
SRR496819	FSC148	SRR496819	1982	Central Asia, former USSR	Central Asia, former USSR	mediasiatica M.I_4	M.I	(tick)
SRR12015651	240	240	1982	Kazakhstan	Kazakhstan: Jambyl Moiynkum Kumozek	mediasiatica M.I_1	M.I	Dermacentor marginatus
